# Supplementary material for: A One Health comparative genomic assessment of antimicrobial-resistant Escherichia coli in dairy farms in western Canada
Source: Appl Environ Microbiol. 2026 Jan 27;92(2):e01905-25. doi: 10.1128/aem.01905-25 (PMC12915320; doi:10.1128/aem.01905-25)
Supplement: Table S1 — E. coli concentration by sample type and season. [file aem.01905-25-s0003.xlsx]

## Sheet: Sheet1
Table S1- Average CFU/g or 100mL of sample by season. Different letters indicate statistically significant differences between seasons for that sample source (p < 0.0001, emmeans).
Season	Calf Feces	Milking Cow Feces	Dry Cow Feces	Manure Pit	Manured Soil	Surface Water	Wastewater Influent	Wastewater Effluent
Summer	8.06x107	3.43x106	1.07x106	2.37x105	2.54x103	9.83x102	4.71x106	6.78x102
	a	a	a	b	a	ab	a	b
Fall	7.76x107	2.30x106	8.31x105	1.25x106	3.79x102	1.88x103	6.74x106	8.67x101
	a	a	ab	a	b	a	a	b
Spring	7.6x107	2.25x106	3.45x105	9.54x105	1.25x101	1.89x103	3.58x106	1.48x106
	a	a	b	ab	b	a	a	a
Winter	1.68x108	1.86x106	3.06x105	4.03x105	2.50x102	3.75x102	4.86x106	1.53x105
	a	a	b	b	b	b	a	a
