# Supplementary material for: A One Health comparative genomic assessment of antimicrobial-resistant Escherichia coli in dairy farms in western Canada
Source: Appl Environ Microbiol. 2026 Jan 27;92(2):e01905-25. doi: 10.1128/aem.01905-25 (PMC12915320; doi:10.1128/aem.01905-25)
Supplement: Table S2 — Summary of all STs by sample type. [file aem.01905-25-s0004.xlsx]

## Sheet: Table_S2A
Table S2A- Summary of sequence types and their occurrence among the different sample sources. Values in red indicate novel STs identified in this study,
ST	Sample Source	n		ST	Sample Source	n		ST	Sample Source	n		ST	Sample Source	n
18365	Calf Feces	2		11040	Manured Soil	1		1408	Manure Pit	2		1727	Surface Water	1
18493	Milking Cow Feces	1		11125	Manured Soil	2		1432	Milking Cow Feces	2		1737	Manure Pit	1
18490	Dry Cow Feces	1		1123	Milking Cow Feces	1		1434	Manure Pit	1		1844	Wastewater Influent	1
18490	Manured Soil	1		1125	Milking Cow Feces	1		14962	Calf Feces	7		1861	Milking Cow Feces	1
18492	Manured Soil	1		1125	Dry Cow Feces	1		1508	Milking Cow Feces	1		187	Dry Cow Feces	1
18491	Manure Pit	2		1147	Wastewater Effluent	1		154	Calf Feces	2		187	Manure Pit	1
18494	Surface Water	1		1155	Wastewater Influent	1		154	Milking Cow Feces	4		187	Manured Soil	3
18497	Surface Water	1		11613	Wastewater Effluent	1		154	Dry Cow Feces	3		187	Surface Water	1
18495	Wastewater Influent	1		117	Wastewater Effluent	1		154	Manure Pit	2		1890	Milking Cow Feces	1
18496	Wastewater Influent	1		1196	Wastewater Influent	2		154	Surface Water	3		195	Manured Soil	2
10	Calf Feces	1		12	Wastewater Influent	1		155	Manure Pit	1		20	Milking Cow Feces	2
10	Milking Cow Feces	1		1204	Milking Cow Feces	2		155	Manured Soil	3		20	Dry Cow Feces	1
10	Dry Cow Feces	3		1204	Manure Pit	1		155	Surface Water	1		20	Manure Pit	2
10	Manure Pit	1		1204	Manured Soil	4		155	Wastewater Influent	1		2035	Milking Cow Feces	1
10	Manured Soil	1		1205	Surface Water	1		155	Wastewater Effluent	2		2111	Dry Cow Feces	1
10	Surface Water	3		12171	Calf Feces	1		1571	Wastewater Influent	1		2111	Manure Pit	1
1001	Dry Cow Feces	1		1248	Milking Cow Feces	1		1611	Calf Feces	1		215	Surface Water	1
101	Calf Feces	3		1248	Manured Soil	1		1611	Manure Pit	1		216	Manure Pit	1
101	Milking Cow Feces	4		127	Surface Water	1		1611	Manured Soil	1		216	Wastewater Influent	1
101	Dry Cow Feces	1		127	Wastewater Influent	2		1611	Surface Water	1		2163	Manured Soil	1
101	Manure Pit	1		1286	Milking Cow Feces	1		162	Dry Cow Feces	3		219	Milking Cow Feces	3
101	Manured Soil	3		1286	Surface Water	1		162	Manure Pit	1		226	Wastewater Effluent	1
1011	Milking Cow Feces	1		12887	Surface Water	1		162	Surface Water	2		23	Calf Feces	6
1011	Manured Soil	1		129	Calf Feces	1		162	Wastewater Influent	1		2329	Calf Feces	1
1049	Surface Water	1		129	Manure Pit	2		1622	Milking Cow Feces	1		2329	Dry Cow Feces	1
1056	Dry Cow Feces	2		1300	Milking Cow Feces	2		164	Milking Cow Feces	2		2425	Manure Pit	1
1079	Calf Feces	1		1304	Surface Water	1		164	Dry Cow Feces	1		2485	Calf Feces	1
1079	Milking Cow Feces	2		1308	Wastewater Effluent	1		164	Manured Soil	4		2520	Milking Cow Feces	1
1079	Dry Cow Feces	2		131	Wastewater Influent	2		164	Surface Water	1		2521	Manure Pit	1
1079	Manure Pit	1		1310	Calf Feces	1		1656	Surface Water	1		2521	Manured Soil	1
1079	Manured Soil	2		1316	Wastewater Effluent	2		1665	Dry Cow Feces	1		2526	Surface Water	1
1079	Wastewater Influent	1		1326	Manured Soil	1		1665	Manure Pit	1		2598	Milking Cow Feces	1
10837	Calf Feces	1		13415	Manure Pit	1		17	Calf Feces	1		2598	Manured Soil	2
1086	Calf Feces	1		13915	Surface Water	1		1704	Milking Cow Feces	1		2766	Manure Pit	1
1086	Manure Pit	1		1408	Milking Cow Feces	1		1727	Manure Pit	1		278	Milking Cow Feces	3
1091	Milking Cow Feces	1
1091	Manure Pit	1
10979	Manured Soil	1

## Sheet: Table_S2B
Table S2B- Summary of sequence types and their occurrence among the different sample sources
ST	Sample Source	n		ST	Sample Source	n		ST	Sample Source	n		ST	Sample Source	n
278	Manure Pit	3		392	Dry Cow Feces	1		58	Surface Water	1		7207	Manure Pit	1
278	Manured Soil	6		399	Wastewater Influent	3		58	Wastewater Influent	1		744	Calf Feces	1
2787	Manure Pit	1		40	Manure Pit	1		59	Wastewater Influent	1		75	Dry Cow Feces	1
2787	Surface Water	1		409	Wastewater Influent	2		5973	Dry Cow Feces	1		7647	Milking Cow Feces	1
2795	Wastewater Influent	1		4213	Wastewater Effluent	1		5973	Manured Soil	2		7804	Surface Water	1
28	Manured Soil	1		43	Surface Water	1		602	Calf Feces	1		783	Calf Feces	3
295	Manured Soil	1		4392	Dry Cow Feces	1		602	Dry Cow Feces	1		7830	Surface Water	1
295	Wastewater Influent	1		441	Surface Water	1		602	Surface Water	4		80	Surface Water	1
295	Wastewater Effluent	2		442	Manure Pit	1		603	Milking Cow Feces	2		8255	Dry Cow Feces	2
297	Calf Feces	1		446	Calf Feces	1		603	Manure Pit	1		8413	Surface Water	3
297	Milking Cow Feces	1		446	Milking Cow Feces	1		607	Wastewater Effluent	1		847	Wastewater Influent	1
297	Dry Cow Feces	1		446	Dry Cow Feces	2		6096	Manure Pit	1		8518	Dry Cow Feces	3
297	Manure Pit	1		446	Manured Soil	1		6113	Wastewater Effluent	2		8518	Manure Pit	1
297	Surface Water	2		446	Surface Water	1		6186	Calf Feces	1		88	Wastewater Effluent	1
297	Wastewater Effluent	1		4532	Surface Water	1		6186	Manured Soil	1		8813	Dry Cow Feces	2
301	Milking Cow Feces	1		457	Wastewater Effluent	1		6236	Manure Pit	1		8959	Dry Cow Feces	1
3057	Dry Cow Feces	1		491	Surface Water	4		641	Calf Feces	2		9046	Surface Water	1
327	Milking Cow Feces	1		4995	Wastewater Effluent	1		641	Manure Pit	1		906	Milking Cow Feces	2
336	Calf Feces	4		5082	Calf Feces	1		642	Dry Cow Feces	2		906	Dry Cow Feces	4
336	Manured Soil	2		5082	Manure Pit	1		642	Manure Pit	1		906	Manure Pit	3
34	Manure Pit	1		5082	Manured Soil	1		642	Manured Soil	2		906	Surface Water	1
342	Calf Feces	1		5130	Surface Water	1		645	Surface Water	1		9063	Surface Water	1					208
357	Wastewater Effluent	1		5176	Surface Water	1		657	Dry Cow Feces	1		93	Wastewater Effluent	1
3602	Manured Soil	1		541	Wastewater Influent	1		6594	Milking Cow Feces	1		937	Manure Pit	1
361	Manure Pit	1		541	Wastewater Effluent	1		6643	Dry Cow Feces	1		939	Wastewater Effluent	1
362	Surface Water	1		56	Calf Feces	1		6643	Manured Soil	1		9454	Surface Water	2
3672	Surface Water	1		56	Manure Pit	1		676	Wastewater Effluent	1		95	Dry Cow Feces	2
38	Milking Cow Feces	2		5644	Surface Water	1		69	Wastewater Influent	2		95	Wastewater Influent	1
38	Dry Cow Feces	3		5708	Dry Cow Feces	1		69	Wastewater Effluent	5		95	Wastewater Effluent	1
38	Manure Pit	1		5746	Milking Cow Feces	2		7100	Manured Soil	1		9967	Dry Cow Feces	1
38	Surface Water	1		58	Calf Feces	12		711	Manure Pit	1
388	Milking Cow Feces	1		58	Milking Cow Feces	1		711	Manured Soil	1
388	Dry Cow Feces	1		58	Dry Cow Feces	4		711	Surface Water	1
388	Manure Pit	1		58	Manure Pit	3		714	Manure Pit	2
388	Manured Soil	1		58	Manured Soil	3		720	Milking Cow Feces	1
