# Supplementary material for: A One Health comparative genomic assessment of antimicrobial-resistant Escherichia coli in dairy farms in western Canada
Source: Appl Environ Microbiol. 2026 Jan 27;92(2):e01905-25. doi: 10.1128/aem.01905-25 (PMC12915320; doi:10.1128/aem.01905-25)
Supplement: Table S3 — Summary of plasmids found. [file aem.01905-25-s0005.xlsx]

## Sheet: Sheet1
Table S3- Summary of plasmids found in different sample sources and seasons
	IncFIB	IncFIA	IncFIC	IncFII	IncI2	IncX1	IncI1-I	IncY	p0111	IncHI2	IncHI2A	Col	IncQ1	IncB/O/K/Z	IncC	Col156	IncR	IncX4	ColpEC648	ColpVC	IncHI1A	IncHI1B	IncI	IncN4	IncP1	IncX3	pEC4115	TOTAL
Calf Feces	42	5	1	6	15	3	4	5	1	0	0	0	2	0	4	0	0	1	0	0	0	0	0	0	0	0	0	89
Milking Cow Feces	34	31	14	5	2	5	2	4	0	2	2	0	0	0	0	0	0	0	0	0	0	0	0	0	0	0	0	101
Dry Cow Feces	34	23	10	7	2	2	3	2	0	2	2	0	1	2	0	0	0	0	0	0	0	0	0	0	0	0	0	90
Manure Pit	40	23	11	2	3	8	1	1	0	2	2	0	1	1	0	0	0	0	0	0	0	0	0	0	0	0	1	96
Manured Soil	36	29	8	0	3	1	1	1	0	0	0	0	0	0	0	0	0	0	0	0	0	0	0	0	0	0	0	79
Surface Water	18	5	4	0	1	0	4	2	3	2	2	0	0	0	0	0	1	1	0	0	0	0	1	0	0	0	0	44
Wastewater Influent	15	7	3	8	0	1	1	3	3	0	0	2	1	1	0	3	2	0	0	0	1	1	0	1	0	0	0	53
Wastewater Effluent	11	2	1	9	0	1	3	1	2	0	0	5	1	0	0	0	0	0	1	1	0	0	0	0	1	1	0	40
TOTAL	230	125	52	37	26	21	19	19	9	8	8	7	6	4	4	3	3	2	1	1	1	1	1	1	1	1	1	592
Summer	41	25	8	6	4	1	3	1	1	0	0	0	1	0	1	1	0	0	0	0	0	0	1	0	0	0	0	94
Fall	64	45	16	5	9	7	4	5	1	2	2	4	2	0	0	0	2	0	0	0	0	0	0	0	0	1	1	170
Winter	61	25	11	16	5	7	7	8	5	3	3	2	1	2	3	1	1	2	0	1	1	1	0	1	1	0	0	168
Spring	64	30	17	10	8	6	5	5	2	3	3	1	2	2	0	1	0	0	1	0	0	0	0	0	0	0	0	160
TOTAL	230	125	52	37	26	21	19	19	9	8	8	7	6	4	4	3	3	2	1	1	1	1	1	1	1	1	1	592
