# Supplementary material for: A One Health comparative genomic assessment of antimicrobial-resistant Escherichia coli in dairy farms in western Canada
Source: Appl Environ Microbiol. 2026 Jan 27;92(2):e01905-25. doi: 10.1128/aem.01905-25 (PMC12915320; doi:10.1128/aem.01905-25)
Supplement: Table S4 — Summary of toxin genes found. [file aem.01905-25-s0006.xlsx]

## Sheet: Sheet1
Table S4- Summary of toxin genes found in different sample sources and seasons
	astA	cdtA	cdtB	cdtC	estIa	hlyA	sat	senB	stx1B	stx2A	stx2B	stxA
Calf Feces	15	16	16	16	0	2	0	0	1	0	0	1
Milking Cow Feces	19	8	8	8	2	3	0	0	0	0	0	0
Dry Cow Feces	16	4	4	4	0	4	0	0	4	1	4	4
Manure Pit	10	6	6	6	0	0	0	0	0	0	0	0
Manured Soil	13	4	4	4	2	2	0	0	0	0	0	0
Surface Water	8	2	2	2	0	0	0	0	0	0	0	0
Waste Water Influent	1	0	0	0	0	0	3	3	0	0	0	0
Waste Water Effluent	4	0	0	0	0	0	2	1	0	0	0	0
TOTAL	86	40	40	40	4	11	5	4	5	1	4	5
Summer	18	8	8	8	0	2	1	1	0	0	0	0
Fall	22	9	9	9	2	4	3	0	2	1	1	2
Winter	25	11	11	11	2	5	0	1	3	0	3	3
Spring	21	12	12	12	0	0	1	2	0	0	0	0
TOTAL	86	40	40	40	4	11	5	4	5	1	4	5
