# Supplementary material for: A One Health comparative genomic assessment of antimicrobial-resistant Escherichia coli in dairy farms in western Canada
Source: Appl Environ Microbiol. 2026 Jan 27;92(2):e01905-25. doi: 10.1128/aem.01905-25 (PMC12915320; doi:10.1128/aem.01905-25)
Supplement: Table S5 — Summary of isolate pairs <100 SNPs. [file aem.01905-25-s0007.xlsx]

## Sheet: Sheet1
Table S5- Summary of the number of isolate pairs with fewer than 100 SNP differences and which sample sources the isolates originate from
Sample Type 1	Sample Type 2	n
Calf Feces	Calf Feces	40
Calf Feces	Dry Cow Feces	1
Calf Feces	Manure Pit	8
Calf Feces	Manured Soil	6
Calf Feces	Milking Cow Feces	1
Calf Feces	Surface Water	2
Dry Cow Feces	Dry Cow Feces	11
Dry Cow Feces	Manure Pit	13
Dry Cow Feces	Manured Soil	12
Dry Cow Feces	Milking Cow Feces	9
Manure Pit	Manure Pit	7
Manure Pit	Manured Soil	12
Manure Pit	Milking Cow Feces	8
Manure Pit	Surface Water	3
Manured Soil	Manured Soil	25
Manured Soil	Milking Cow Feces	10
Manured Soil	Surface Water	4
Manured Soil	Wastewater Effluent	1
Milking Cow Feces	Milking Cow Feces	15
Surface Water	Surface Water	11
Wastewater Effluent	Wastewater Effluent	3
Wastewater Effluent	Wastewater Influent	3
Wastewater Influent	Wastewater Influent	2
Total		207
